# Supplementary material for: Impact of Benzodiazepine Delorazepam on Growth and Behaviour of Artemia salina Nauplii
Source: Biology (Basel). 2024 Oct 10;13(10):808. doi: 10.3390/biology13100808 (PMC11505015; doi:10.3390/biology13100808)
Supplement: Supplementary file 1 [file biology-13-00808-s001.zip]

Archive with 1 entries (1 files):
- biology-3195866-supplementary.pdf
